# Supplementary material for: Emotional Eating, Impulsivity, and Affective Temperaments in a Sample of Obese Candidates for Bariatric Surgery: Which Linkage?
Source: Brain Sci. 2025 Apr 3;15(4):372. doi: 10.3390/brainsci15040372 (PMC12025757; doi:10.3390/brainsci15040372)
Supplement: Supplementary file 1 [file brainsci-15-00372-s001.zip]

Archive with 1 entries (1 files):
- brainsci-3515730-supplementary.pdf
